# Supplementary material for: Basal ganglia–spinal cord pathway that commands locomotor gait asymmetries in mice
Source: Nat Neurosci. 2024 Feb 12;27(4):716–27. doi: 10.1038/s41593-024-01569-8 (PMC11001584; doi:10.1038/s41593-024-01569-8)
Supplement: Supplementary file 2 — Statistics summary. The table reports statistical methods employed, test statistics and cohort composition for each dataset. [file 41593_2024_1569_MOESM2_ESM.xlsx]

## Sheet: Statistics Sumary - CREGG et al
Supplementary Table 1. Statistics summary. The table reports statistical methods employed, test statistics, and cohort composition for each data set.
Fig. 1f - E.i. change in direction
Animals: 4♂ D1Cre;Chx10Cre
Left
Repeated Measures ANOVA table	SS	DF	MS	F (DFn, DFd)	P value
Treatment (between columns)	18760	2	9380	F (1.313, 3.939) = 61.10	P=0.001327631027253
Individual (between rows)	932.8	3	310.9	F (3, 6) = 2.025	P=0.211922755487653
Residual (random)	921.1	6	153.5
Total	20613	11
Tukey's multiple comparisons test	Mean Diff.	95.00% CI of diff.	Below threshold?	Summary	Adjusted P Value	N1	N2	q	DF
Pre vs. Event	-90.67	-119.6 to -61.69	Yes	**	0.00200895	4	4	18.49	3
Pre vs. Post	-15.84	-45.37 to 13.69	No	ns	0.209329	4	4	3.171	3
Event vs. Post	74.82	26.76 to 122.9	Yes	*	0.0150253	4	4	9.201	3
Straight
Repeated Measures ANOVA table	SS	DF	MS	F (DFn, DFd)	P value
Treatment (between columns)	202.1	2	101	F (1.393, 4.180) = 5.570	P=0.0709
Individual (between rows)	37.59	3	12.53	F (3, 6) = 0.6908	P=0.5902
Residual (random)	108.8	6	18.14
Total	348.5	11
Right
Repeated Measures ANOVA table	SS	DF	MS	F (DFn, DFd)	P value
Treatment (between columns)	22377	2	11189	F (1.414, 4.242) = 175.5	P=0.000102885356687
Individual (between rows)	818.3	3	272.8	F (3, 6) = 4.278	P=0.061651538969139
Residual (random)	382.6	6	63.76
Total	23578	11
Tukey's multiple comparisons test	Mean Diff.	95.00% CI of diff.	Below threshold?	Summary	Adjusted P Value	N1	N2	q	DF
Pre vs. Event	104.9	75.06 to 134.8	Yes	**	0.00144238	4	4	20.77	3
Pre vs. Post	40.72	24.06 to 57.37	Yes	**	0.00411358	4	4	14.45	3
Event vs. Post	-64.19	-86.59 to -41.79	Yes	**	0.00259162	4	4	16.93	3
Fig. 1f - F.p. change in direction
Animals: 4♀/3♂ D1Cre;Chx10Cre, 3♀/4♂ D2Cre;Chx10Cre
Left
Repeated Measures ANOVA table	SS	DF	MS	F (DFn, DFd)	P value
Treatment (between columns)	80715	2	40358	F (1.875, 24.37) = 128.3	P=0.000000000000194
Individual (between rows)	4067	13	312.9	F (13, 26) = 0.9947	P=0.482905884928857
Residual (random)	8178	26	314.5
Total	92960	41
Tukey's multiple comparisons test	Mean Diff.	95.00% CI of diff.	Below threshold?	Summary	Adjusted P Value	N1	N2	q	DF
Pre vs. Event	-103.5	-119.5 to -87.59	Yes	****	7.63846e-10	14	14	24.25	13
Pre vs. Post	-27.08	-46.85 to -7.315	Yes	**	0.00817504	14	14	5.116	13
Event vs. Post	76.45	59.27 to 93.62	Yes	****	7.59415e-08	14	14	16.62	13
Straight
Repeated Measures ANOVA table	SS	DF	MS	F (DFn, DFd)	P value
Treatment (between columns)	474.6	2	237.3	F (1.325, 17.23) = 1.482	P=0.2483
Individual (between rows)	1958	13	150.6	F (13, 26) = 0.9408	P=0.5284
Residual (random)	4163	26	160.1
Total	6596	41
Right
Repeated Measures ANOVA table	SS	DF	MS	F (DFn, DFd)	P value
Treatment (between columns)	99822	2	49911	F (1.751, 22.77) = 296.8	P<0.000000000000001
Individual (between rows)	8613	13	662.6	F (13, 26) = 3.940	P=0.001425393994912
Residual (random)	4372	26	168.2
Total	112807	41
Tukey's multiple comparisons test	Mean Diff.	95.00% CI of diff.	Below threshold?	Summary	Adjusted P Value	N1	N2	q	DF
Pre vs. Event	116.6	101.8 to 131.5	Yes	****	8.0967e-11	14	14	29.38	13
Pre vs. Post	36.18	25.65 to 46.70	Yes	****	1.5438e-06	14	14	12.83	13
Event vs. Post	-80.47	-93.58 to -67.36	Yes	****	1.48723e-09	14	14	22.92	13
Fig. 1f - E.i. change in dF/F
Animals: 4♂ D1Cre;Chx10Cre
Left
Repeated Measures ANOVA table	SS	DF	MS	F (DFn, DFd)	P value
Treatment (between columns)	120.7	2	60.34	F (1.898, 187.9) = 35.90	P=0.000000000000196
Individual (between rows)	125.6	99	1.268	F (99, 198) = 0.7545	P=0.941703636724799
Residual (random)	332.8	198	1.681
Total	579.1	299
Tukey's multiple comparisons test	Mean Diff.	95.00% CI of diff.	Below threshold?	Summary	Adjusted P Value	N1	N2	q	DF
Pre vs. Event	-1.219	-1.657 to -0.7812	Yes	****	5.65157e-09	100	100	9.371	99
Pre vs. Post	0.2248	-0.1644 to 0.6141	No	ns	0.358178	100	100	1.944	99
Event vs. Post	1.444	0.9662 to 1.921	Yes	****	5.88796e-10	100	100	10.17	99
Straight
Repeated Measures ANOVA table	SS	DF	MS	F (DFn, DFd)	P value
Treatment (between columns)	6.124	2	3.062	F (1.871, 185.2) = 6.948	P=0.0015830917
Individual (between rows)	56.75	99	0.5732	F (99, 198) = 1.301	P=0.0608397526
Residual (random)	87.25	198	0.4407
Total	150.1	299
Tukey's multiple comparisons test	Mean Diff.	95.00% CI of diff.	Below threshold?	Summary	Adjusted P Value	N1	N2	q	DF
Pre vs. Event	0.2496	0.05625 to 0.4430	Yes	**	0.00768005	100	100	4.344	99
Pre vs. Post	-0.08757	-0.3315 to 0.1564	No	ns	0.670377	100	100	1.208	99
Event vs. Post	-0.3372	-0.5669 to -0.1075	Yes	**	0.00205279	100	100	4.939	99
Right
Repeated Measures ANOVA table	SS	DF	MS	F (DFn, DFd)	P value
Treatment (between columns)	18.17	2	9.085	F (1.993, 197.3) = 15.06	P=0.000000847191837
Individual (between rows)	70.51	99	0.7123	F (99, 198) = 1.181	P=0.163451868799669
Residual (random)	119.4	198	0.6032
Total	208.1	299
Tukey's multiple comparisons test	Mean Diff.	95.00% CI of diff.	Below threshold?	Summary	Adjusted P Value	N1	N2	q	DF
Pre vs. Event	0.5415	0.2879 to 0.7951	Yes	****	5.27602e-06	100	100	7.186	99
Pre vs. Post	0.04136	-0.2243 to 0.3071	No	ns	0.927229	100	100	0.5238	99
Event vs. Post	-0.5001	-0.7648 to -0.2355	Yes	****	5.53689e-05	100	100	6.36	99
Fig. 1f - F.p. change in dF/F
Animals: 4♀/3♂ D1Cre;Chx10Cre, 3♀/4♂ D2Cre;Chx10Cre
Left
Repeated Measures ANOVA table	SS	DF	MS	F (DFn, DFd)	P value
Treatment (between columns)	2075	2	1038	F (1.968, 273.5) = 21.65	P=0.0000000023874
Individual (between rows)	5059	139	36.4	F (139, 278) = 0.7594	P=0.9659210051390
Residual (random)	13324	278	47.93
Total	20459	419
Tukey's multiple comparisons test	Mean Diff.	95.00% CI of diff.	Below threshold?	Summary	Adjusted P Value	N1	N2	q	DF
Pre vs. Event	-3.495	-5.558 to -1.431	Yes	***	0.000287942	140	140	5.673	139
Pre vs. Post	1.869	0.02221 to 3.715	Yes	*	0.046609	140	140	3.391	139
Event vs. Post	5.363	3.399 to 7.328	Yes	****	4.7258e-09	140	140	9.146	139
Straight
Repeated Measures ANOVA table	SS	DF	MS	F (DFn, DFd)	P value
Treatment (between columns)	3949	2	1974	F (1.902, 264.4) = 56.77	P<0.000000000000001
Individual (between rows)	4323	139	31.1	F (139, 278) = 0.8942	P=0.770057282097317
Residual (random)	9669	278	34.78
Total	17941	419
Tukey's multiple comparisons test	Mean Diff.	95.00% CI of diff.	Below threshold?	Summary	Adjusted P Value	N1	N2	q	DF
Pre vs. Event	4.286	2.817 to 5.754	Yes	****	4.71609e-10	140	140	9.777	139
Pre vs. Post	-3.199	-4.961 to -1.438	Yes	****	9.34604e-05	140	140	6.085	139
Event vs. Post	-7.485	-9.247 to -5.722	Yes	****	2.9e-14	140	140	14.23	139
Right
Repeated Measures ANOVA table	SS	DF	MS	F (DFn, DFd)	P value
Treatment (between columns)	753	2	376.5	F (1.784, 247.9) = 9.243	P=0.00025204791451
Individual (between rows)	3472	139	24.98	F (139, 278) = 0.6132	P=0.99933028303020
Residual (random)	11324	278	40.73
Total	15549	419
Tukey's multiple comparisons test	Mean Diff.	95.00% CI of diff.	Below threshold?	Summary	Adjusted P Value	N1	N2	q	DF
Pre vs. Event	2.645	0.5645 to 4.725	Yes	**	0.00861265	140	140	4.26	139
Pre vs. Post	-0.3575	-2.116 to 1.401	No	ns	0.880054	140	140	0.6813	139
Event vs. Post	-3.002	-4.545 to -1.459	Yes	****	2.67667e-05	140	140	6.52	139
Fig. 2e - F.p. change in direction
Animals: 4♀/3♂ D1Cre;Chx10Cre
Left D1
Repeated Measures ANOVA table	SS	DF	MS	F (DFn, DFd)	P value
Treatment (between columns)	67981	2	33991	F (1.145, 6.869) = 58.94	P=0.000105934068476
Individual (between rows)	2885	6	480.9	F (6, 12) = 0.8338	P=0.566472876878433
Residual (random)	6921	12	576.7
Total	77787	20
Tukey's multiple comparisons test	Mean Diff.	95.00% CI of diff.	Below threshold?	Summary	Adjusted P Value	N1	N2	q	DF
Pre vs. Light	114.3	97.85 to 130.8	Yes	****	1.68551e-06	7	7	30.15	6
Pre vs. Post	-11.91	-54.89 to 31.08	No	ns	0.68846	7	7	1.202	6
Light vs. Post	-126.2	-176.6 to -75.86	Yes	***	0.00061947	7	7	10.88	6
Right D1
Repeated Measures ANOVA table	SS	DF	MS	F (DFn, DFd)	P value
Treatment (between columns)	74600	2	37300	F (1.104, 6.625) = 44.08	P=0.000323919799
Individual (between rows)	1415	6	235.8	F (6, 12) = 0.2787	P=0.936241634940
Residual (random)	10155	12	846.3
Total	86171	20
Tukey's multiple comparisons test	Mean Diff.	95.00% CI of diff.	Below threshold?	Summary	Adjusted P Value	N1	N2	q	DF
Pre vs. Light	-106.1	-138.2 to -73.97	Yes	***	0.000132405	7	7	14.33	6
Pre vs. Post	33.79	-4.767 to 72.35	No	ns	0.0803043	7	7	3.803	6
Light vs. Post	139.9	74.25 to 205.5	Yes	**	0.00148786	7	7	9.247	6
Fig. 2e - E.i. change in direction
Animals: 2 or 3♂ D1Cre;Chx10Cre
Left D1
Repeated Measures ANOVA table	SS	DF	MS	F (DFn, DFd)	P value
Treatment (between columns)	8611	2	4305	F (1.000, 1.000) = 47.26	P=0.091957018694002
Individual (between rows)	937.7	1	937.7	F (1, 2) = 10.29	P=0.084949584101925
Residual (random)	182.2	2	91.09
Total	9730	5
Tukey's multiple comparisons test	Mean Diff.	95.00% CI of diff.	Below threshold?	Summary	Adjusted P Value	N1	N2	q	DF
Pre vs. Light	90.58	-122.2 to 303.4	No	ns	0.122318	2	2	10.93	1
Pre vs. Post	27.84	-183.8 to 239.5	No	ns	0.371157	2	2	3.377	1
Light vs. Post	-62.74	-63.91 to -61.57	Yes	*	0.0210578	2	2	1374	1
Right D1
Repeated Measures ANOVA table	SS	DF	MS	F (DFn, DFd)	P value
Treatment (between columns)	9567	2	4784	F (1.209, 2.417) = 13.72	P=0.048625469097057
Individual (between rows)	1183	2	591.6	F (2, 4) = 1.697	P=0.292697300024685
Residual (random)	1395	4	348.7
Total	12145	8
Tukey's multiple comparisons test	Mean Diff.	95.00% CI of diff.	Below threshold?	Summary	Adjusted P Value	N1	N2	q	DF
Pre vs. Light	-61.1	-102.8 to -19.37	Yes	*	0.0239664	3	3	12.2	2
Pre vs. Post	13.98	-85.17 to 113.1	No	ns	0.724762	3	3	1.175	2
Light vs. Post	75.09	-37.27 to 187.4	No	ns	0.105388	3	3	5.567	2
Fig. 2e - F.p. change in dF/F
Animals: 4♀/3♂ D1Cre;Chx10Cre
Left D1
Repeated Measures ANOVA table	SS	DF	MS	F (DFn, DFd)	P value
Treatment (between columns)	1210	2	605.1	F (1.797, 124.0) = 25.37	P=0.0000000026
Individual (between rows)	1924	69	27.88	F (69, 138) = 1.169	P=0.2187521935
Residual (random)	3291	138	23.85
Total	6425	209
Tukey's multiple comparisons test	Mean Diff.	95.00% CI of diff.	Below threshold?	Summary	Adjusted P Value	N1	N2	q	DF
Pre vs. Light	3.076	1.403 to 4.749	Yes	***	0.000110934	70	70	6.23	69
Pre vs. Post	-2.802	-5.054 to -0.5501	Yes	*	0.0109513	70	70	4.215	69
Light vs. Post	-5.878	-7.843 to -3.914	Yes	****	1.9e-09	70	70	10.14	69
Right D1
Repeated Measures ANOVA table	SS	DF	MS	F (DFn, DFd)	P value
Treatment (between columns)	8729	2	4364	F (1.385, 95.56) = 86.90	P<0.000000000000001
Individual (between rows)	2290	69	33.19	F (69, 138) = 0.6608	P=0.971851640830026
Residual (random)	6931	138	50.22
Total	17949	209
Tukey's multiple comparisons test	Mean Diff.	95.00% CI of diff.	Below threshold?	Summary	Adjusted P Value	N1	N2	q	DF
Pre vs. Light	-10.77	-13.37 to -8.174	Yes	****	<0.000000000000001	70	70	14.05	69
Pre vs. Post	4.618	2.518 to 6.717	Yes	****	4.42249e-06	70	70	7.45	69
Light vs. Post	15.39	11.71 to 19.07	Yes	****	<0.000000000000001	70	70	14.16	69
Fig. 2e - Magnitude change in F.p. dF/F, Left vs. Right D1 stim
Animals: 4♀/3♂ D1Cre;Chx10Cre
Paired t test		How big is the difference?
P value	0.0365	Mean of differences (B - A)	8.534
P value summary	*	SD of differences	8.421
Significantly different (P < 0.05)?	Yes	SEM of differences	3.183
One- or two-tailed P value?	Two-tailed	95% confidence interval	0.7455 to 16.32
t, df	t=2.681, df=6	R squared (partial eta squared)	0.5451
Number of pairs	7
Fig. 2e - E.i. change in dF/F
Animals: 2 or 3♂ D1Cre;Chx10Cre
Left D1
Repeated Measures ANOVA table	SS	DF	MS	F (DFn, DFd)	P value
Treatment (between columns)	4.533	2	2.266	F (1.651, 70.99) = 3.199	P=0.055943894911474
Individual (between rows)	27.86	43	0.6479	F (43, 86) = 0.9146	P=0.619983427779023
Residual (random)	60.92	86	0.7084
Total	93.32	131
Tukey's multiple comparisons test	Mean Diff.	95.00% CI of diff.	Below threshold?	Summary	Adjusted P Value	N1	N2	q	DF
Pre vs. Light	0.3391	-0.1591 to 0.8374	No	ns	0.235202	44	44	2.337	43
Pre vs. Post	-0.0917	-0.5571 to 0.3737	No	ns	0.881871	44	44	0.6765	43
Light vs. Post	-0.4308	-0.7540 to -0.1077	Yes	**	0.00646774	44	44	4.577	43
Right D1
Repeated Measures ANOVA table	SS	DF	MS	F (DFn, DFd)	P value
Treatment (between columns)	21.97	2	10.99	F (1.769, 63.68) = 13.67	P=0.000025199954848
Individual (between rows)	29.52	36	0.8199	F (36, 72) = 1.020	P=0.459554627335702
Residual (random)	57.86	72	0.8036
Total	109.3	110
Tukey's multiple comparisons test	Mean Diff.	95.00% CI of diff.	Below threshold?	Summary	Adjusted P Value	N1	N2	q	DF
Pre vs. Light	-0.5814	-1.005 to -0.1577	Yes	**	0.00523318	37	37	4.743	36
Pre vs. Post	0.5076	0.0006047 to 1.015	Yes	*	0.0496745	37	37	3.461	36
Light vs. Post	1.089	0.5042 to 1.674	Yes	***	0.000169965	37	37	6.437	36
Fig. 3c
Animals: 4♂ WT
Paired t test		How big is the difference?
P value	4.16522e-05	Mean of differences (B - A)	-86.88
P value summary	***	SD of differences	4.6314
Significantly different (P < 0.05)?	Yes	SEM of differences	2.3157
One- or two-tailed P value?	Two-tailed	95% confidence interval	-94.250 to -79.511
t, df	t=37.51811513, df=3	R squared (partial eta squared)	0.99787
Number of pairs	4
Fig. 3d
Animals: 3♂ GlyT2GFP; 1♀/3♂ Gad67GFP
GlyT2GFP
Paired t test		How big is the difference?
P value	3.01181e-05	Mean of differences (B - A)	97.58
P value summary	***	SD of differences	0.9276
Significantly different (P < 0.05)?	Yes	SEM of differences	0.5355
One- or two-tailed P value?	Two-tailed	95% confidence interval	95.28 to 99.89
t, df	t=182.2, df=2	R squared (partial eta squared)	0.9999
Number of pairs	3
Gad67GFP
Paired t test		How big is the difference?
P value	4.04466e-07	Mean of differences (B - A)	99.44
P value summary	***	SD of differences	1.13
Significantly different (P < 0.05)?	Yes	SEM of differences	0.565
One- or two-tailed P value?	Two-tailed	95% confidence interval	97.64 to 101.2
t, df	t=176.0, df=3	R squared (partial eta squared)	0.9999
Number of pairs	4
Fig. 4d
Animals: 1♀/6♂ WT
Body
Repeated Measures ANOVA table	SS	DF	MS	F (DFn, DFd)	P value
Treatment (between columns)	168378	2	84189	F (1.063, 6.377) = 53.71	P=0.000228
Individual (between rows)	17029	6	2838	F (6, 12) = 1.811	P=0.179578
Residual (random)	18809	12	1567
Total	204216	20
Tukey's multiple comparisons test	Mean Diff.	95.00% CI of diff.	Below threshold?	Summary	Adjusted P Value	N1	N2	q	DF
Pre vs. Light	-189.2	-269.9 to -108.4	Yes	***	0.000896	7	7	10.16	6
Pre vs. Post	1.586	-15.03 to 18.20	No	ns	0.954175	7	7	0.4142	6
Light vs. Post	190.7	114.3 to 267.2	Yes	***	0.000637	7	7	10.82	6
Head
Repeated Measures ANOVA table	SS	DF	MS	F (DFn, DFd)	P value
Treatment (between columns)	4.213	2	2.107	F (1.349, 8.095) = 0.03478	P=0.9153
Individual (between rows)	39.15	6	6.524	F (6, 12) = 0.1077	P=0.9938
Residual (random)	726.8	12	60.57
Total	770.2	20
Tukey's multiple comparisons test	Mean Diff.	95.00% CI of diff.	Below threshold?	Summary	Adjusted P Value	N1	N2	q	DF
Pre vs. Light	1.097	-10.64 to 12.83	No	ns	0.956	7	7	0.4058	6
Pre vs. Post	0.5384	-8.408 to 9.484	No	ns	0.9814	7	7	0.2612	6
Light vs. Post	-0.5586	-17.02 to 15.91	No	ns	0.994	7	7	0.1472	6
Fig. 4e
Animals: 8♀/4♂ WT
Repeated Measures ANOVA table	SS	DF	MS	F (DFn, DFd)	P value
Treatment (between columns)	406884	3	135628	F (2.053, 22.58) = 183.7	P<0.0000000000001
Individual (between rows)	34127	11	3102	F (11, 33) = 4.202	P=0.0006481184058
Residual (random)	24366	33	738.4
Total	465377	47
Tukey's multiple comparisons test	Mean Diff.	95.00% CI of diff.	Below threshold?	Summary	Adjusted P Value	N1	N2	q	DF
5 Hz vs. 10 Hz	-64.57	-90.52 to -38.62	Yes	***	6.13479e-05	12	12	10.59	11
5 Hz vs. 20 Hz	-144.6	-169.4 to -119.7	Yes	***	1.24672e-08	12	12	24.75	11
5 Hz vs. 40 Hz	-246.4	-282.0 to -210.8	Yes	***	1.786e-09	12	12	29.47	11
10 Hz vs. 20 Hz	-79.99	-105.8 to -54.18	Yes	***	7.57115e-06	12	12	13.19	11
10 Hz vs. 40 Hz	-181.8	-226.7 to -136.9	Yes	***	5.1032e-07	12	12	17.24	11
20 Hz vs. 40 Hz	-101.9	-139.9 to -63.80	Yes	***	3.1016e-05	12	12	11.39	11
Fig. 4h
Animals: 8♀/4♂ WT
Repeated Measures ANOVA table	SS	DF	MS	F (DFn, DFd)	P value
Treatment (between columns)	7148	3	2383	F (1.350, 14.85) = 15.51	P=0.0006
Individual (between rows)	1734	11	157.7	F (11, 33) = 1.026	P=0.4465
Residual (random)	5070	33	153.6
Total	13953	47
Tukey's multiple comparisons test	Mean Diff.	95.00% CI of diff.	Below threshold?	Summary	Adjusted P Value	N1	N2	q	DF
5 Hz vs. 10 Hz	17.06	-3.991 to 38.11	No	ns	0.1266	12	12	3.449	11
5 Hz vs. 20 Hz	29.01	8.723 to 49.30	Yes	**	0.0058	12	12	6.086	11
5 Hz vs. 40 Hz	30.44	11.03 to 49.84	Yes	**	0.003	12	12	6.676	11
10 Hz vs. 20 Hz	11.95	3.064 to 20.84	Yes	**	0.0089	12	12	5.724	11
10 Hz vs. 40 Hz	13.38	4.664 to 22.09	Yes	**	0.0035	12	12	6.535	11
20 Hz vs. 40 Hz	1.424	-0.9404 to 3.788	No	ns	0.3183	12	12	2.563	11
Fig. 4k
Animals: 5♀/4♂ WT
Body
Repeated Measures ANOVA table	SS	DF	MS	F (DFn, DFd)	P value
Treatment (between columns)	106108	2	53054	F (1.565, 12.52) = 257.3	P=0.0000000001696
Individual (between rows)	4074	8	509.2	F (8, 16) = 2.470	P=0.0588801852649
Residual (random)	3299	16	206.2
Total	113480	26
Tukey's multiple comparisons test	Mean Diff.	95.00% CI of diff.	Below threshold?	Summary	Adjusted P Value	N1	N2	q	DF
Pre vs. Light	128.8	106.8 to 150.8	Yes	***	4.35587e-07	9	9	23.64	8
Pre vs. Post	-8.057	-21.38 to 5.262	No	ns	0.253299	9	9	2.444	8
Light vs. Post	-136.8	-158.3 to -115.4	Yes	***	2.07668e-07	9	9	25.78	8
Head
Repeated Measures ANOVA table	SS	DF	MS	F (DFn, DFd)	P value
Treatment (between columns)	86.7	2	43.35	F (1.112, 8.893) = 0.5851	P=0.4816
Individual (between rows)	57.93	8	7.241	F (8, 16) = 0.09774	P=0.9988
Residual (random)	1185	16	74.08
Total	1330	26
Tukey's multiple comparisons test	Mean Diff.	95.00% CI of diff.	Below threshold?	Summary	Adjusted P Value	N1	N2	q	DF
Pre vs. Light	1.687	-12.57 to 15.94	No	ns	0.9393	9	9	0.4784	8
Pre vs. Post	-2.665	-6.498 to 1.167	No	ns	0.1774	9	9	2.811	8
Light vs. Post	-4.353	-17.97 to 9.264	No	ns	0.6475	9	9	1.292	8
Fig. 4n
Animals: 7♂ WT
Day 4
Paired t test		How big is the difference?
P value	0.0006	Mean of differences (B - A)	7.627
P value summary	***	SD of differences	3.104
Significantly different (P < 0.05)?	Yes	SEM of differences	1.173
One- or two-tailed P value?	Two-tailed	95% confidence interval	4.756 to 10.50
t, df	t=6.500, df=6	R squared (partial eta squared)	0.8757
Number of pairs	7
Day 5
Paired t test		How big is the difference?
P value	2.77886e-06	Mean of differences (B - A)	8.21229
P value summary	****	SD of differences	1.28847
Significantly different (P < 0.05)?	Yes	SEM of differences	0.486997
One- or two-tailed P value?	Two-tailed	95% confidence interval	7.020647423 to 9.403924006
t, df	t=16.86311978, df=6	R squared (partial eta squared)	0.979336
Number of pairs	7
Fig. 5d
Animals: SNr - 4♀/3♂ VgatCre; SNr retrograde from PnO - 4♀/3♂ VgatCre
SNr - Body
Repeated Measures ANOVA table	SS	DF	MS	F (DFn, DFd)	P value
Treatment (between columns)	88407.2	2	44203.6	F (1.32483, 7.94900) = 36.5148	P=0.000195
Individual (between rows)	2270	6	378.333	F (6, 12) = 0.312526	P=0.918289
Residual (random)	14526.8	12	1210.57
Total	105204	20
Tukey's multiple comparisons test	Mean Diff.	95.00% CI of diff.	Below threshold?	Summary	Adjusted P Value	N1	N2	q	DF
Pre vs. Light	-116.5	-170.113 to -62.8866	Yes	**	0.001341	7	7	9.42893	6
Pre vs. Post	35.3729	-2.85443 to 73.6003	No	ns	0.066467	7	7	4.01519	6
Light vs. Post	151.873	78.1650 to 225.581	Yes	**	0.001778	7	7	8.94079	6
SNr - Head
Repeated Measures ANOVA table	SS	DF	MS	F (DFn, DFd)	P value
Treatment (between columns)	2453	2	1226	F (1.600, 9.598) = 52.59	P<0.0001
Individual (between rows)	54.26	6	9.043	F (6, 12) = 0.3878	P=0.8730
Residual (random)	279.8	12	23.32
Total	2787	20
Tukey's multiple comparisons test	Mean Diff.	95.00% CI of diff.	Below threshold?	Summary	Adjusted P Value	N1	N2	q	DF
Pre vs. Light	-13.35	-20.00 to -6.696	Yes	**	0.002	7	7	8.707	6
Pre vs. Post	13.12	6.053 to 20.19	Yes	**	0.0031	7	7	8.054	6
Light vs. Post	26.47	16.78 to 36.16	Yes	***	0.0004	7	7	11.85	6
SNr retrograde from PnO - Body
Repeated Measures ANOVA table	SS	DF	MS	F (DFn, DFd)	P value
Treatment (between columns)	41292.2	2	20646.1	F (1.50404, 9.02426) = 68.1224	P=0.000007
Individual (between rows)	4272.95	6	712.158	F (6, 12) = 2.34979	P=0.097979
Residual (random)	3636.88	12	303.074
Total	49202.1	20
Tukey's multiple comparisons test	Mean Diff.	95.00% CI of diff.	Below threshold?	Summary	Adjusted P Value	N1	N2	q	DF
Pre vs. Light	-72.1216	-95.2468 to -48.9963	Yes	***	0.000183	7	7	13.5328	6
Pre vs. Post	34.2755	9.15961 to 59.3915	Yes	*	0.01362	7	7	5.92167	6
Light vs. Post	106.397	70.6195 to 142.175	Yes	***	0.00024	7	7	12.9041	6
SNr retrograde from PnO - Head
Repeated Measures ANOVA table	SS	DF	MS	F (DFn, DFd)	P value
Treatment (between columns)	73.33	2	36.67	F (1.717, 10.30) = 0.9764	P=0.3960
Individual (between rows)	136.2	6	22.69	F (6, 12) = 0.6044	P=0.7226
Residual (random)	450.6	12	37.55
Total	660.1	20
Tukey's multiple comparisons test	Mean Diff.	95.00% CI of diff.	Below threshold?	Summary	Adjusted P Value	N1	N2	q	DF
Pre vs. Light	-2.233	-10.48 to 6.013	No	ns	0.6992	7	7	1.175	6
Pre vs. Post	2.344	-7.478 to 12.17	No	ns	0.7546	7	7	1.035	6
Light vs. Post	4.577	-7.194 to 16.35	No	ns	0.499	7	7	1.687	6
SNr retrograde from SC - Body
Repeated Measures ANOVA table	SS	DF	MS	F (DFn, DFd)	P value
Treatment (between columns)	6870.31	2	3435.16	F (1.85190, 11.1114) = 16.7347	P=0.000520
Individual (between rows)	1479.09	6	246.516	F (6, 12) = 1.20092	P=0.369329
Residual (random)	2463.26	12	205.272
Total	10812.7	20
Tukey's multiple comparisons test	Mean Diff.	95.00% CI of diff.	Below threshold?	Summary	Adjusted P Value	N1	N2	q	DF
Pre vs. Light	-43.6092	-63.5120 to -23.7063	Yes	**	0.001283	7	7	9.50762	6
Pre vs. Post	-15.0303	-40.0248 to 9.96423	No	ns	0.234298	7	7	2.60935	6
Light vs. Post	28.5789	3.36830 to 53.7894	Yes	*	0.030475	7	7	4.91894	6
SNr retrograde from SC - Head
Repeated Measures ANOVA table	SS	DF	MS	F (DFn, DFd)	P value
Treatment (between columns)	704.5	2	352.2	F (1.488, 8.925) = 23.23	P=0.0005
Individual (between rows)	38.44	6	6.406	F (6, 12) = 0.4225	P=0.8503
Residual (random)	181.9	12	15.16
Total	924.9	20
Tukey's multiple comparisons test	Mean Diff.	95.00% CI of diff.	Below threshold?	Summary	Adjusted P Value	N1	N2	q	DF
Pre vs. Light	-9.569	-15.39 to -3.751	Yes	**	0.0056	7	7	7.136	6
Pre vs. Post	4.287	-0.6533 to 9.227	No	ns	0.083	7	7	3.765	6
Light vs. Post	13.86	5.850 to 21.86	Yes	**	0.0044	7	7	7.51	6
Fig. 6d
Animals: 5♀/5♂ Chx10Cre
Two-way ANOVA Table	SS	DF	MS	F (DFn, DFd)	P value
Interaction	1144.88	1	1144.88	F (1, 36) = 5.35944	P=0.026424173228550
Pre-lesion/acute	4190.15	1	4190.15	F (1, 36) = 19.6150	P=0.000084736719454
Saline/CNO	54895.9	1	54895.9	F (1, 36) = 256.980	P<0.000000000000001
Residual	7690.3	36	213.619
Tukey's multiple comparisons test	Mean Diff.	95.00% CI of diff.	Significant?	Summary	Adjusted P Value	N1	N2	q	DF
Pre-lesion:Saline vs. Pre-lesion:CNO	-63.3918	-80.9957 to -45.7880	Yes	****	8.2942e-11	10	10	13.7155	36
Pre-lesion:Saline vs. Acute:Saline	31.1698	13.5659 to 48.7736	Yes	***	0.000172149	10	10	6.74393	36
Pre-lesion:Saline vs. Acute:CNO	-53.6219	-71.2258 to -36.0180	Yes	****	5.49496e-09	10	10	11.6017	36
Pre-lesion:CNO vs. Acute:Saline	94.5616	76.9577 to 112.165	Yes	****	<0.000000000000001	10	10	20.4595	36
Pre-lesion:CNO vs. Acute:CNO	9.76994	-7.83394 to 27.3738	No	ns	0.451119	10	10	2.11384	36
Acute:Saline vs. Acute:CNO	-84.7917	-102.396 to -67.1878	Yes	****	<0.000000000000001	10	10	18.3456	36
Fig. 6f
Animals: 5♀/5♂ Chx10Cre
Two-way ANOVA Table	SS	DF	MS	F (DFn, DFd)	P value
Interaction	63203	1	63203	F (1, 36) = 17.39	P=0.0002
Pre-lesion/acute	11696	1	11696	F (1, 36) = 3.218	P=0.0812
Saline/CNO	11223	1	11223	F (1, 36) = 3.088	P=0.0874
Residual	130841	36	3634
Tukey's multiple comparisons test	Mean Diff.	95.00% CI of diff.	Significant?	Summary	Adjusted P Value	N1	N2	q	DF
Saline:Left vs. Saline:Right	-46	-118.6 to 26.61	No	ns	0.3354	10	10	2.413	36
Saline:Left vs. CNO:Left	-113.7	-186.3 to -41.09	Yes	***	0.0009	10	10	5.964	36
Saline:Left vs. CNO:Right	-0.7	-73.31 to 71.91	No	ns	>0.9999	10	10	0.03672	36
Saline:Right vs. CNO:Left	-67.7	-140.3 to 4.912	No	ns	0.0751	10	10	3.551	36
Saline:Right vs. CNO:Right	45.3	-27.31 to 117.9	No	ns	0.3487	10	10	2.376	36
CNO:Left vs. CNO:Right	113	40.39 to 185.6	Yes	***	0.0009	10	10	5.927	36
Fig. 6i
Animals: 3♀/1♂ WT
Repeated Measures ANOVA table	SS	DF	MS	F (DFn, DFd)	P value
Treatment (between columns)	151852	4	37963	F (1.256, 3.767) = 40.56	P=0.0034
Individual (between rows)	1955	3	651.7	F (3, 12) = 0.6963	P=0.5719
Residual (random)	11232	12	936
Total	165040	19
Tukey's multiple comparisons test	Mean Diff.	95.00% CI of diff.	Below threshold?	Summary	Adjusted P Value	N1	N2	q	DF
Mock vs. 5hz	-35.29	-60.81 to -9.777	Yes	*	0.0204	4	4	10.38	3
Mock vs. 10hz	-68.71	-115.7 to -21.69	Yes	*	0.0175	4	4	10.96	3
Mock vs. 20hz	-135.1	-216.0 to -54.15	Yes	*	0.012	4	4	12.52	3
Mock vs. 40hz	-247	-418.9 to -75.11	Yes	*	0.0184	4	4	10.78	3
5hz vs. 10hz	-33.41	-98.44 to 31.62	No	ns	0.2467	4	4	3.855	3
5hz vs. 20hz	-99.79	-204.3 to 4.728	No	ns	0.0566	4	4	7.162	3
5hz vs. 40hz	-211.7	-404.4 to -18.98	Yes	*	0.0388	4	4	8.24	3
10hz vs. 20hz	-66.37	-146.8 to 14.03	No	ns	0.0825	4	4	6.192	3
10hz vs. 40hz	-178.3	-327.1 to -29.49	Yes	*	0.0305	4	4	8.989	3
20hz vs. 40hz	-111.9	-220.7 to -3.088	Yes	*	0.0464	4	4	7.715	3
Extended Data Fig. 2c - F.p. change in direction
Animals: 3♀/4♂ D2Cre;Chx10Cre
Left D2
Repeated Measures ANOVA table	SS	DF	MS	F (DFn, DFd)	P value
Treatment (between columns)	44309	2	22154	F (1.452, 8.711) = 75.32	P=0.000006194354996
Individual (between rows)	3645	6	607.5	F (6, 12) = 2.065	P=0.134217273754064
Residual (random)	3529	12	294.1
Total	51483	20
Tukey's multiple comparisons test	Mean Diff.	95.00% CI of diff.	Below threshold?	Summary	Adjusted P Value	N1	N2	q	DF
Pre vs. Light	-112	-138.1 to -85.90	Yes	****	2.90251e-05	7	7	18.63	6
Pre vs. Post	-65.42	-86.32 to -44.53	Yes	***	0.000179121	7	7	13.59	6
Light vs. Post	46.56	11.12 to 82.01	Yes	*	0.0161813	7	7	5.7	6
Right D2
Repeated Measures ANOVA table	SS	DF	MS	F (DFn, DFd)	P value
Treatment (between columns)	34500	2	17250	F (1.785, 10.71) = 53.84	P=0.000003486050751
Individual (between rows)	3690	6	615.1	F (6, 12) = 1.920	P=0.158365747659583
Residual (random)	3844	12	320.4
Total	42034	20
Tukey's multiple comparisons test	Mean Diff.	95.00% CI of diff.	Below threshold?	Summary	Adjusted P Value	N1	N2	q	DF
Pre vs. Light	98.1	66.50 to 129.7	Yes	***	0.000188001	7	7	13.47	6
Pre vs. Post	62.26	30.27 to 94.26	Yes	**	0.00239682	7	7	8.444	6
Light vs. Post	-35.84	-59.56 to -12.11	Yes	**	0.00847944	7	7	6.555	6
Extended Data Fig. 2c - F.p. change in dF/F
Animals: 3♀/4♂ D2Cre;Chx10Cre
Left D2
Repeated Measures ANOVA table	SS	DF	MS	F (DFn, DFd)	P value
Treatment (between columns)	859.7	2	429.8	F (1.812, 125.0) = 12.99	P=0.0000156198
Individual (between rows)	3396	69	49.22	F (69, 138) = 1.487	P=0.0250445756
Residual (random)	4566	138	33.09
Total	8822	209
Tukey's multiple comparisons test	Mean Diff.	95.00% CI of diff.	Below threshold?	Summary	Adjusted P Value	N1	N2	q	DF
Pre vs. Light	-4.729	-6.703 to -2.755	Yes	****	6.949e-07	70	70	8.116	69
Pre vs. Post	-1.082	-3.416 to 1.253	No	ns	0.511386	70	70	1.569	69
Light vs. Post	3.648	1.016 to 6.280	Yes	**	0.00406538	70	70	4.695	69
Right D2
Repeated Measures ANOVA table	SS	DF	MS	F (DFn, DFd)	P value
Treatment (between columns)	813.2	2	406.6	F (1.943, 134.1) = 9.933	P=0.000112087089920
Individual (between rows)	1711	69	24.79	F (69, 138) = 0.6057	P=0.989287151249642
Residual (random)	5649	138	40.93
Total	8173	209
Tukey's multiple comparisons test	Mean Diff.	95.00% CI of diff.	Below threshold?	Summary	Adjusted P Value	N1	N2	q	DF
Pre vs. Light	4.645	1.876 to 7.414	Yes	***	0.000428357	70	70	5.683	69
Pre vs. Post	1.208	-1.397 to 3.813	No	ns	0.510626	70	70	1.571	69
Light vs. Post	-3.437	-5.820 to -1.054	Yes	**	0.00268785	70	70	4.886	69
Extended Data Fig. 2c - Magnitude change in F.p. dF/F, Left vs. Right D2 stim
Animals: 3♀/4♂ D2Cre;Chx10Cre
Paired t test		How big is the difference?
P value	0.8139	Mean of differences (B - A)	-0.4744
P value summary	ns	SD of differences	5.103
Significantly different (P < 0.05)?	No	SEM of differences	1.929
One- or two-tailed P value?	Two-tailed	95% confidence interval	-5.194 to 4.245
t, df	t=0.2460, df=6	R squared (partial eta squared)	0.009982
Number of pairs	7
Extended Data Fig. 3b
Animals: 4♀/3♂ D1Cre
Body
Repeated Measures ANOVA table	SS	DF	MS	F (DFn, DFd)	P value
Treatment (between columns)	120486	2	60243	F (1.276, 16.59) = 89.82	P=0.00000001206
Individual (between rows)	3929	13	302.2	F (13, 26) = 0.4506	P=0.93304519444
Residual (random)	17439	26	670.7
Total	141853	41
Tukey's multiple comparisons test	Mean Diff.	95.00% CI of diff.	Below threshold?	Summary	Adjusted P Value	N1	N2	q	DF
Pre vs. Light	-104.7	-120.9 to -88.61	Yes	***	7.7e-10	14	14	24.24	13
Pre vs. Post	16.04	-8.792 to 40.87	No	ns	0.240163	14	14	2.412	13
Light vs. Post	120.8	87.21 to 154.4	Yes	***	9.1646e-07	14	14	13.43	13
Head
Repeated Measures ANOVA table	SS	DF	MS	F (DFn, DFd)	P value
Treatment (between columns)	4458	2	2229	F (1.782, 23.16) = 50.39	P=0.00000000779043
Individual (between rows)	317	13	24.39	F (13, 26) = 0.5513	P=0.86939626924733
Residual (random)	1150	26	44.24
Total	5925	41
Tukey's multiple comparisons test	Mean Diff.	95.00% CI of diff.	Below threshold?	Summary	Adjusted P Value	N1	N2	q	DF
Pre vs. Light	-13.36	-20.12 to -6.601	Yes	***	0.000452744	14	14	7.38	13
Pre vs. Post	11.86	6.387 to 17.33	Yes	***	0.000193828	14	14	8.091	13
Light vs. Post	25.22	17.70 to 32.74	Yes	***	2.02632e-06	14	14	12.53	13
Extended Data Fig. 3c
Animals: 3♀/4♂ D2Cre
Body
Repeated Measures ANOVA table	SS	DF	MS	F (DFn, DFd)	P value
Treatment (between columns)	74580	2	37290	F (1.930, 25.08) = 117.5	P=0.000000000000246
Individual (between rows)	7983	13	614	F (13, 26) = 1.935	P=0.073762353143850
Residual (random)	8252	26	317.4
Total	90815	41
Tukey's multiple comparisons test	Mean Diff.	95.00% CI of diff.	Below threshold?	Summary	Adjusted P Value	N1	N2	q	DF
Pre vs. Light	101.3	82.99 to 119.6	Yes	***	5.36557e-09	14	14	20.65	13
Pre vs. Post	67.75	51.72 to 83.77	Yes	***	1.4025e-07	14	14	15.79	13
Light vs. Post	-33.57	-52.43 to -14.71	Yes	**	0.00112573	14	14	6.646	13
Head
Repeated Measures ANOVA table	SS	DF	MS	F (DFn, DFd)	P value
Treatment (between columns)	2938	2	1469	F (1.459, 18.97) = 42.96	P=0.000000444199798
Individual (between rows)	113.5	13	8.728	F (13, 26) = 0.2553	P=0.993561848003530
Residual (random)	888.9	26	34.19
Total	3940	41
Tukey's multiple comparisons test	Mean Diff.	95.00% CI of diff.	Below threshold?	Summary	Adjusted P Value	N1	N2	q	DF
Pre vs. Light	7.747	3.672 to 11.82	Yes	***	0.000638851	14	14	7.1	13
Pre vs. Post	-12.55	-18.30 to -6.798	Yes	***	0.000181496	14	14	8.147	13
Light vs. Post	-20.3	-27.54 to -13.05	Yes	***	1.45272e-05	14	14	10.46	13
Extended Data Fig. 4b
Animals: 3♀/3♂ Vglut2Cre
Body
Repeated Measures ANOVA table	SS	DF	MS	F (DFn, DFd)	P value
Treatment (between columns)	84062.3	2	42031.2	F (1.066508, 5.332542) = 68.05492	P=0.000292
Individual (between rows)	3046.36	5	609.272	F (5, 10) = 0.9865060	P=0.471851
Residual (random)	6176.06	10	617.606
Total	93284.7	17
Tukey's multiple comparisons test	Mean Diff.	95.00% CI of diff.	Below threshold?	Summary	Adjusted P Value	N1	N2	q	DF
Pre vs. Light	-136.75	-184.5915 to -88.90800	Yes	***	0.000569	6	6	13.1535	5
Pre vs. Post	15.2325	-3.784305 to 34.24941	No	ns	0.102546	6	6	3.68599	5
Light vs. Post	151.982	89.62284 to 214.3418	Yes	**	0.001205	6	6	11.2153	5
Head
Repeated Measures ANOVA table	SS	DF	MS	F (DFn, DFd)	P value
Treatment (between columns)	13.22	2	6.608	F (1.614, 8.068) = 0.3045	P=0.7012
Individual (between rows)	73.13	5	14.63	F (5, 10) = 0.6738	P=0.6529
Residual (random)	217.1	10	21.71
Total	303.4	17
Tukey's multiple comparisons test	Mean Diff.	95.00% CI of diff.	Below threshold?	Summary	Adjusted P Value	N1	N2	q	DF
Pre vs. Light	1.062	-6.585 to 8.709	No	ns	0.8958	6	6	0.6391	5
Pre vs. Post	2.099	-5.468 to 9.666	No	ns	0.6621	6	6	1.276	5
Light vs. Post	1.037	-9.644 to 11.72	No	ns	0.9471	6	6	0.4467	5
Extended Data Fig. 4d
Animals: 3♀/3♂ Chx10Cre
Body
Repeated Measures ANOVA table	SS	DF	MS	F (DFn, DFd)	P value
Treatment (between columns)	47231.5	2	23615.7	F (1.392525852839, 6.962629264195) = 65.38847164440	P=0.000052043328
Individual (between rows)	3506.66	5	701.332	F (5, 10) = 1.941883858373	P=0.173925212791
Residual (random)	3611.61	10	361.161
Total	54349.8	17
Tukey's multiple comparisons test	Mean Diff.	95.00% CI of diff.	Below threshold?	Summary	Adjusted P Value	N1	N2	q	DF
Pre vs. Light	-101.484	-127.4944095542 to -75.47345288551	Yes	***	0.000126631	6	6	17.9543	5
Pre vs. Post	13.1613	-19.40538010581 to 45.72806753148	No	ns	0.447007	6	6	1.85972	5
Light vs. Post	114.645	68.96364670842 to 160.3269031569	Yes	**	0.00105072	6	6	11.5488	5
Head
Repeated Measures ANOVA table	SS	DF	MS	F (DFn, DFd)	P value
Treatment (between columns)	638.9	2	319.4	F (1.379, 6.894) = 6.309	P=0.0344212488957
Individual (between rows)	56.89	5	11.38	F (5, 10) = 0.2247	P=0.9434377817340
Residual (random)	506.3	10	50.63
Total	1202	17
Tukey's multiple comparisons test	Mean Diff.	95.00% CI of diff.	Below threshold?	Summary	Adjusted P Value	N1	N2	q	DF
Pre vs. Light	-3.211	-19.15 to 12.72	No	ns	0.797571	6	6	0.9272	5
Pre vs. Post	10.72	2.964 to 18.48	Yes	*	0.0146575	6	6	6.36	5
Light vs. Post	13.93	-0.9639 to 28.83	No	ns	0.0628154	6	6	4.304	5
Extended Data Fig. 5a
Animals: 1♀/6♂ VgatCre
Body
Repeated Measures ANOVA table	SS	DF	MS	F (DFn, DFd)	P value
Treatment (between columns)	29688.3	2	14844.1	F (1.81607, 10.8964) = 58.9823	P=0.000002
Individual (between rows)	702.986	6	117.164	F (6, 12) = 0.465545	P=0.820997
Residual (random)	3020.05	12	251.671
Total	33411.3	20
Tukey's multiple comparisons test	Mean Diff.	95.00% CI of diff.	Below threshold?	Summary	Adjusted P Value	N1	N2	q	DF
Pre vs. Light	67.6456	45.9995 to 89.2917	Yes	***	0.000181	7	7	13.5603	6
Pre vs. Post	-20.3051	-49.0881 to 8.47786	No	ns	0.156608	7	7	3.06111	6
Light vs. Post	-87.9507	-115.040 to -60.8615	Yes	***	0.000146	7	7	14.0881	6
Head
Repeated Measures ANOVA table	SS	DF	MS	F (DFn, DFd)	P value
Treatment (between columns)	307.2	2	153.6	F (1.781, 10.69) = 5.866	P=0.0213
Individual (between rows)	101.6	6	16.93	F (6, 12) = 0.6463	P=0.6928
Residual (random)	314.3	12	26.19
Total	723	20
Tukey's multiple comparisons test	Mean Diff.	95.00% CI of diff.	Below threshold?	Summary	Adjusted P Value	N1	N2	q	DF
Pre vs. Light	3.247	-4.209 to 10.70	No	ns	0.4281	7	7	1.889	6
Pre vs. Post	-5.988	-13.78 to 1.808	No	ns	0.1226	7	7	3.333	6
Light vs. Post	-9.235	-18.98 to 0.5097	No	ns	0.061	7	7	4.112	6
Extended Data Fig. 5b
Animals: 2♀/5♂ VgatCre
Body
Repeated Measures ANOVA table	SS	DF	MS	F (DFn, DFd)	P value
Treatment (between columns)	28385.5	2	14192.7	F (1.171022, 7.026132) = 43.08204	P=0.0002441
Individual (between rows)	731.642	6	121.94	F (6, 12) = 0.3701496	P=0.8842012
Residual (random)	3953.22	12	329.435
Total	33070.3	20
Tukey's multiple comparisons test	Mean Diff.	95.00% CI of diff.	Below threshold?	Summary	Adjusted P Value	N1	N2	q	DF
Pre vs. Light	53.7361	39.80053 to 67.67159	Yes	***	5.44e-05	7	7	16.7321	6
Pre vs. Post	-35.7174	-74.09113 to 2.656424	No	ns	0.0650909	7	7	4.03881	6
Light vs. Post	-89.4534	-120.9431 to -57.96371	Yes	***	0.0003097	7	7	12.3264	6
Head
Repeated Measures ANOVA table	SS	DF	MS	F (DFn, DFd)	P value
Treatment (between columns)	470	2	235	F (1.250, 7.503) = 6.729	P=0.0293
Individual (between rows)	49.4	6	8.233	F (6, 12) = 0.2358	P=0.9563
Residual (random)	419	12	34.92
Total	938.4	20
Tukey's multiple comparisons test	Mean Diff.	95.00% CI of diff.	Below threshold?	Summary	Adjusted P Value	N1	N2	q	DF
Pre vs. Light	0.779	-7.279 to 8.837	No	ns	0.953	7	7	0.4195	6
Pre vs. Post	-9.623	-16.74 to -2.505	Yes	*	0.0142	7	7	5.866	6
Light vs. Post	-10.4	-23.29 to 2.489	No	ns	0.1053	7	7	3.501	6
Extended Data Fig. 5c
Animals: 5♀/2♂ VgatCre
Body
Repeated Measures ANOVA table	SS	DF	MS	F (DFn, DFd)	P value
Treatment (between columns)	15587.3	2	7793.67	F (1.461837, 8.771024) = 39.75245	P=0.0000732
Individual (between rows)	745.282	6	124.214	F (6, 12) = 0.6335648	P=0.7018709
Residual (random)	2352.66	12	196.055
Total	18685.3	20
Tukey's multiple comparisons test	Mean Diff.	95.00% CI of diff.	Below threshold?	Summary	Adjusted P Value	N1	N2	q	DF
Pre vs. Light	54.6553	39.40800 to 69.90270	Yes	***	8.29e-05	7	7	15.5542	6
Pre vs. Post	-5.83464	-33.80545 to 22.13617	No	ns	0.804506	7	7	0.905145	6
Light vs. Post	-60.49	-84.30596 to -36.67402	Yes	***	0.000576	7	7	11.0211	6
Head
Repeated Measures ANOVA table	SS	DF	MS	F (DFn, DFd)	P value
Treatment (between columns)	5.02	2	2.51	F (1.193, 7.157) = 0.06829	P=0.8422
Individual (between rows)	55.43	6	9.238	F (6, 12) = 0.2513	P=0.9494
Residual (random)	441.1	12	36.76
Total	501.5	20
Tukey's multiple comparisons test	Mean Diff.	95.00% CI of diff.	Below threshold?	Summary	Adjusted P Value	N1	N2	q	DF
Pre vs. Light	-0.7421	-11.53 to 10.05	No	ns	0.9759	7	7	0.2984	6
Pre vs. Post	-1.185	-5.800 to 3.430	No	ns	0.7235	7	7	1.114	6
Light vs. Post	-0.443	-13.05 to 12.16	No	ns	0.9936	7	7	0.1525	6
Extended Data Fig. 6c
Animals: 5♀/5♂ Chx10Cre
Two-way ANOVA Table	SS	DF	MS	F (DFn, DFd)	P value
Interaction	193488	1	193488	F (1, 36) = 9.7894721	P=0.0035
Saline/CNO	123654	1	123654	F (1, 36) = 6.2562571	P=0.0171
Right/left	156000	1	156000	F (1, 36) = 7.8927780	P=0.0080
Residual	711537	36	19764.9
Tukey's multiple comparisons test	Mean Diff.	95.00% CI of diff.	Significant?	Summary	Adjusted P Value	N1	N2	q	DF
Saline:Left vs. Saline:Right	-14.2	-183.53061 to 155.13061	No	ns	0.9959	10	10	0.319404	36
Saline:Left vs. CNO:Left	-250.3	-419.63061 to -80.969388	Yes	**	0.0017	10	10	5.63006	36
Saline:Left vs. CNO:Right	13.7	-155.63061 to 183.03061	No	ns	0.9963	10	10	0.308158	36
Saline:Right vs. CNO:Left	-236.1	-405.43061 to -66.769388	Yes	**	0.0033	10	10	5.31066	36
Saline:Right vs. CNO:Right	27.9	-141.43061 to 197.23061	No	ns	0.9704	10	10	0.627562	36
CNO:Left vs. CNO:Right	264	94.669388 to 433.33061	Yes	***	0.0009	10	10	5.93822	36
Extended Data Fig. 6d
Animals: 5♀/5♂ Chx10Cre
Two-way ANOVA Table	SS	DF	MS	F (DFn, DFd)	P value
Interaction	2696	1	2696	F (1, 36) = 32.18	P=0.000001900931866
Pre-lesion/chronic	2729	1	2729	F (1, 36) = 32.58	P=0.000001706797871
Saline/CNO	63696	1	63696	F (1, 36) = 760.5	P<0.000000000000001
Residual	3015	36	83.75
Tukey's multiple comparisons test	Mean Diff.	95.00% CI of diff.	Significant?	Summary	Adjusted P Value	N1	N2	q	DF
Pre-lesion:Saline vs. Pre-lesion:CNO	-63.39	-74.41 to -52.37	Yes	****	<0.000000000000001	10	10	21.9	36
Pre-lesion:Saline vs. Chronic:Saline	32.94	21.91 to 43.96	Yes	****	8.64173e-09	10	10	11.38	36
Pre-lesion:Saline vs. Chronic:CNO	-63.29	-74.31 to -52.27	Yes	****	<0.000000000000001	10	10	21.87	36
Pre-lesion:CNO vs. Chronic:Saline	96.33	85.31 to 107.4	Yes	****	<0.000000000000001	10	10	33.29	36
Pre-lesion:CNO vs. Chronic:CNO	0.1012	-10.92 to 11.12	No	ns	0.999994	10	10	0.03498	36
Chronic:Saline vs. Chronic:CNO	-96.23	-107.3 to -85.21	Yes	****	<0.000000000000001	10	10	33.25	36
Extended Data Fig. 6f
Animals: 5♀/5♂ Chx10Cre
Two-way ANOVA Table	SS	DF	MS	F (DFn, DFd)	P value
Interaction	220820	1	220820	F (1, 36) = 7.432	P=0.0098
Saline/CNO	85933	1	85933	F (1, 36) = 2.892	P=0.0976
Right/left	86676	1	86676	F (1, 36) = 2.917	P=0.0962
Residual	1069602	36	29711
Tukey's multiple comparisons test	Mean Diff.	95.00% CI of diff.	Significant?	Summary	Adjusted P Value	N1	N2	q	DF
Saline:Left vs. Saline:Right	-55.5	-263.1 to 152.1	No	ns	0.8885	10	10	1.018	36
Saline:Left vs. CNO:Left	-241.3	-448.9 to -33.69	Yes	*	0.0174	10	10	4.427	36
Saline:Left vs. CNO:Right	0.4	-207.2 to 208.0	No	ns	>0.9999	10	10	0.007338	36
Saline:Right vs. CNO:Left	-185.8	-393.4 to 21.81	No	ns	0.0932	10	10	3.409	36
Saline:Right vs. CNO:Right	55.9	-151.7 to 263.5	No	ns	0.8864	10	10	1.026	36
CNO:Left vs. CNO:Right	241.7	34.09 to 449.3	Yes	*	0.0172	10	10	4.434	36
Extended Data Fig. 6i
Animals: 3♀/1♂ WT
Repeated Measures ANOVA table	SS	DF	MS	F (DFn, DFd)	P value
Treatment (between columns)	55912	4	13978	F (2.090, 6.271) = 16.65	P=0.0030
Individual (between rows)	4675	3	1558	F (3, 12) = 1.856	P=0.1909
Residual (random)	10077	12	839.7
Total	70664	19
Tukey's multiple comparisons test	Mean Diff.	95.00% CI of diff.	Below threshold?	Summary	Adjusted P Value	N1	N2	q	DF
Mock vs. 5hz	-31.74	-168.5 to 105.1	No	ns	0.7432	4	4	1.74	3
Mock vs. 10hz	-62.12	-197.1 to 72.89	No	ns	0.3058	4	4	3.452	3
Mock vs. 20hz	-82.23	-142.1 to -22.40	Yes	*	0.0208	4	4	10.31	3
Mock vs. 40hz	-156.4	-284.1 to -28.73	Yes	*	0.0287	4	4	9.19	3
5hz vs. 10hz	-30.38	-65.12 to 4.355	No	ns	0.0712	4	4	6.561	3
5hz vs. 20hz	-50.5	-141.8 to 40.78	No	ns	0.2116	4	4	4.15	3
5hz vs. 40hz	-124.7	-258.0 to 8.648	No	ns	0.0598	4	4	7.015	3
10hz vs. 20hz	-20.11	-100.3 to 60.03	No	ns	0.6978	4	4	1.883	3
10hz vs. 40hz	-94.27	-217.0 to 28.42	No	ns	0.0989	4	4	5.764	3
20hz vs. 40hz	-74.16	-186.1 to 37.79	No	ns	0.1414	4	4	4.969	3
